# Supplementary material for: Infantile Nystagmus Syndrome—Associated Inherited Retinal Diseases: Perspectives from Gene Therapy Clinical Trials
Source: Life (Basel). 2024 Oct 23;14(11):1356. doi: 10.3390/life14111356 (PMC11595273; doi:10.3390/life14111356)
Supplement: Supplementary file 1 [file life-14-01356-s001.zip]

Archive with 1 entries (1 files):
- life-3105550-supplementary.pdf
